# Supplementary material for: Comparative Genomic Analysis of Seven Vibrio alginolyticus Strains Isolated From Shrimp Larviculture Water With Emphasis on Chitin Utilization
Source: Front Microbiol. 2022 Jul 26;13:925747. doi: 10.3389/fmicb.2022.925747 (PMC9364117; doi:10.3389/fmicb.2022.925747)
Supplement: Supplementary file 2 [file Table_2.xlsx]

## Sheet: Supplementary Table 4
	Supplementary Table 4. Orthologs in core, dispensable and specifc cluster COG distribution
Orthologs core cluster COG distribution	Orthologs dispensable cluster COG distribution	Orthologs specifc cluster COG distribution
INFORMATION STORAGE AND PROCESSING ( 652 )	INFORMATION STORAGE AND PROCESSING ( 49 )	INFORMATION STORAGE AND PROCESSING ( 136 )
187 [J] Translation, ribosomal structure and biogenesis	4 [J] Translation, ribosomal structure and biogenesis	9 [J] Translation, ribosomal structure and biogenesis
1 [A] RNA processing and modification	0 [A] RNA processing and modification	1 [A] RNA processing and modification
324 [K] Transcription	21 [K] Transcription	51 [K] Transcription
139 [L] Replication, recombination and repair	24 [L] Replication, recombination and repair	75 [L] Replication, recombination and repair
1 [B] Chromatin structure and dynamics	0 [B] Chromatin structure and dynamics	0 [B] Chromatin structure and dynamics
CELLULAR PROCESSES AND SIGNALING ( 955 )	CELLULAR PROCESSES AND SIGNALING ( 69 )	CELLULAR PROCESSES AND SIGNALING ( 131 )
32 [D] Cell cycle control, cell division, chromosome partitioning	5 [D] Cell cycle control, cell division, chromosome partitioning	6 [D] Cell cycle control, cell division, chromosome partitioning
0 [Y] Nuclear structure	0 [Y] Nuclear structure	0 [Y] Nuclear structure
63 [V] Defense mechanisms	6 [V] Defense mechanisms	22 [V] Defense mechanisms
250 [T] Signal transduction mechanisms	12 [T] Signal transduction mechanisms	8 [T] Signal transduction mechanisms
207 [M] Cell wall/membrane/envelope biogenesis	26 [M] Cell wall/membrane/envelope biogenesis	56 [M] Cell wall/membrane/envelope biogenesis
129 [N] Cell motility	6 [N] Cell motility	10 [N] Cell motility
0 [Z] Cytoskeleton	0 [Z] Cytoskeleton	0 [Z] Cytoskeleton
0 [W] Extracellular structures	0 [W] Extracellular structures	0 [W] Extracellular structures
116 [U] Intracellular trafficking, secretion, and vesicular transport	8 [U] Intracellular trafficking, secretion, and vesicular transport	25 [U] Intracellular trafficking, secretion, and vesicular transport
158 [O] Posttranslational modification, protein turnover, chaperones	6 [O] Posttranslational modification, protein turnover, chaperones	4 [O] Posttranslational modification, protein turnover, chaperones
METABOLISM ( 1421 )	METABOLISM ( 62 )	METABOLISM ( 60 )
227 [C] Energy production and conversion	1 [C] Energy production and conversion	4 [C] Energy production and conversion
190 [G] Carbohydrate transport and metabolism	11 [G] Carbohydrate transport and metabolism	9 [G] Carbohydrate transport and metabolism
358 [E] Amino acid transport and metabolism	11 [E] Amino acid transport and metabolism	18 [E] Amino acid transport and metabolism
75 [F] Nucleotide transport and metabolism	2 [F] Nucleotide transport and metabolism	2 [F] Nucleotide transport and metabolism
151 [H] Coenzyme transport and metabolism	4 [H] Coenzyme transport and metabolism	4 [H] Coenzyme transport and metabolism
116 [I] Lipid transport and metabolism	6 [I] Lipid transport and metabolism	8 [I] Lipid transport and metabolism
229 [P] Inorganic ion transport and metabolism	13 [P] Inorganic ion transport and metabolism	6 [P] Inorganic ion transport and metabolism
75 [Q] Secondary metabolites biosynthesis, transport and catabolism	14 [Q] Secondary metabolites biosynthesis, transport and catabolism	9 [Q] Secondary metabolites biosynthesis, transport and catabolism
POORLY CHARACTERIZED ( 1443 )	POORLY CHARACTERIZED ( 431 )	POORLY CHARACTERIZED ( 1401 )
462 [R] General function prediction only	56 [R] General function prediction only	99 [R] General function prediction only
345 [S] Function unknown	17 [S] Function unknown	52 [S] Function unknown
636 [-] Unclassified	358 [-] Unclassified	1250 [-] Unclassified
