# Supplementary material for: Comparative Genomic Analysis of Seven Vibrio alginolyticus Strains Isolated From Shrimp Larviculture Water With Emphasis on Chitin Utilization
Source: Front Microbiol. 2022 Jul 26;13:925747. doi: 10.3389/fmicb.2022.925747 (PMC9364117; doi:10.3389/fmicb.2022.925747)
Supplement: Supplementary file 3 [file Table_3.xlsx]

## Sheet: Supplementary Table 5
	Supplementary Table 5. Putative virulence factors of 21 V. alginolyticus strains after subjected to VFDB database
VFclass	Virulence factors	Related genes	FJV2	HNV2	HYV1	SXV3	XWV9	ZLV3	ZZV2	ATCC 17749	ATCC 33787	K01M1	K05K4	K06K5	K04M5	K04M1	K04M3	K08M3	K10K4	ZJ-T	FDAARGOS_108	FDAARGOS_110	FDAARGOS_114
Adherence	Mannose-sensitive hemagglutinin (MSHA type IV pilus)	mshA	＋	＋	＋	＋	＋	＋	＋	＋	＋	＋	＋	＋	＋	＋	＋	＋	＋	＋	－	＋	＋
		mshB	－	－	－	－	－	－	＋	＋	－	－	－	－	－	－	－	－	－	－	－	－	＋
		mshC	＋	＋	＋	＋	＋	＋	＋	＋	＋	＋	＋	＋	＋	＋	＋	＋	＋	＋	－	＋	＋
		mshD	＋	＋	＋	＋	＋	＋	＋	＋	＋	＋	＋	＋	＋	＋	＋	＋	＋	＋	－	＋	＋
		mshE	＋	＋	＋	＋	＋	＋	＋	＋	＋	＋	＋	＋	＋	＋	＋	＋	＋	＋	－	＋	＋
		mshF	＋	＋	＋	＋	＋	＋	＋	＋	＋	＋	＋	＋	＋	＋	＋	＋	＋	＋	－	＋	＋
		mshG	＋	＋	＋	＋	＋	＋	＋	＋	＋	＋	＋	＋	＋	＋	＋	＋	＋	＋	－	＋	＋
		mshH	＋	＋	＋	＋	＋	＋	＋	＋	＋	＋	＋	＋	＋	＋	＋	＋	＋	＋	＋	＋	＋
		mshI	＋	＋	＋	＋	＋	＋	＋	＋	＋	＋	＋	＋	＋	＋	＋	＋	＋	＋	－	＋	＋
		mshJ	＋	＋	＋	＋	＋	＋	＋	＋	＋	＋	＋	＋	＋	＋	＋	＋	＋	＋	－	＋	＋
		mshK	＋	＋	＋	＋	＋	＋	＋	＋	＋	＋	＋	＋	＋	＋	＋	＋	＋	＋	－	＋	＋
		mshL	＋	＋	＋	＋	＋	＋	＋	＋	＋	＋	＋	＋	＋	＋	＋	＋	＋	＋	－	＋	＋
		mshM	＋	＋	＋	＋	＋	＋	＋	＋	＋	＋	＋	＋	＋	＋	＋	＋	＋	＋	－	＋	＋
		mshN	＋	＋	＋	＋	＋	＋	＋	＋	＋	＋	＋	＋	＋	＋	＋	＋	＋	＋	－	＋	＋
	Type IV pilus	pilA	－	＋	＋	－	－	－	－	＋	－	－	－	－	－	－	－	－	－	－	＋	＋	＋
		pilB	＋	＋	＋	＋	＋	＋	＋	＋	＋	＋	＋	＋	＋	＋	＋	＋	＋	＋	＋	＋	＋
		pilC	＋	＋	＋	＋	＋	＋	＋	＋	＋	＋	＋	＋	＋	＋	＋	＋	＋	＋	＋	＋	＋
		pilD	＋	＋	＋	＋	＋	＋	＋	＋	＋	＋	＋	＋	＋	＋	＋	＋	＋	＋	＋	＋	＋
	LPS O-antigen (P. aeruginosa) (Pseudomonas)		－	－	－	－	－	－	－	－	＋	－	－	－	－	－	－	－	－	＋	－	－	－
Antiphagocytosis	Capsular polysaccharide	cpsA	＋	＋	＋	＋	＋	＋	＋	＋	＋	＋	＋	＋	＋	＋	＋	＋	＋	＋	＋	＋	＋
		cpsB	＋	＋	＋	＋	＋	＋	＋	＋	＋	＋	＋	＋	＋	＋	＋	＋	＋	＋	＋	＋	＋
		cpsC	＋	＋	＋	＋	＋	＋	＋	＋	＋	＋	＋	＋	＋	＋	＋	＋	＋	＋	＋	＋	＋
		cpsD	＋	＋	＋	＋	＋	＋	＋	＋	＋	＋	＋	＋	＋	＋	＋	＋	＋	＋	＋	＋	＋
		cpsE	＋	＋	＋	＋	＋	＋	＋	＋	＋	＋	＋	＋	＋	＋	＋	＋	＋	＋	＋	＋	＋
		cpsF	＋	＋	＋	＋	＋	＋	＋	＋	＋	＋	＋	＋	＋	＋	＋	＋	＋	＋	＋	＋	＋
		cpsG	＋	＋	＋	＋	＋	＋	＋	＋	＋	＋	＋	＋	＋	＋	＋	＋	＋	＋	＋	＋	＋
		cpsH	＋	＋	＋	＋	＋	＋	＋	＋	＋	＋	＋	＋	＋	＋	＋	＋	＋	＋	＋	＋	＋
		cpsI	＋	＋	＋	＋	＋	＋	＋	＋	＋	＋	＋	＋	＋	＋	＋	＋	＋	＋	＋	＋	＋
		cpsJ	＋	＋	＋	＋	＋	＋	＋	＋	＋	＋	＋	＋	＋	＋	＋	＋	＋	＋	＋	＋	＋
		rmlA	－	－	－	－	－	－	－	－	－	－	－	－	－	－	－	－	－	－	＋	－	－
		rmlC	－	－	－	－	－	－	－	－	－	－	－	－	－	－	－	－	－	－	＋	－	－
		wbfT	－	－	－	－	－	－	－	－	－	－	－	－	－	－	－	－	－	－	－	＋	－
		wbfU	－	－	－	－	－	－	＋	－	－	－	－	－	－	－	－	－	－	－	－	＋	－
		wbfV/wcvB	＋	＋	＋	＋	＋	＋	＋	＋	＋	＋	＋	＋	＋	＋	＋	＋	＋	＋	＋	＋	＋
		wbfY	－	－	－	－	＋	－	－	－	－	－	－	－	－	－	－	－	－	－	－	－	－
		wbjD/wecB	－	－	－	－	＋	－	＋	－	－	－	－	－	－	－	－	－	－	－	－	－	－
		wecA	＋	＋	＋	＋	＋	＋	－	＋	＋	＋	＋	＋	＋	＋	＋	＋	＋	＋	－	－	＋
		wecC	－	－	－	－	＋	－	－	－	－	－	－	－	－	－	－	－	－	－	－	－	－
		wza	＋	＋	＋	＋	＋	＋	＋	＋	＋	＋	＋	＋	＋	＋	＋	＋	＋	＋	＋	＋	＋
		wzb	＋	＋	＋	＋	＋	＋	－	＋	＋	＋	＋	＋	＋	＋	＋	＋	＋	＋	－	－	＋
		wzc	＋	＋	＋	＋	＋	＋	＋	＋	＋	＋	＋	＋	＋	＋	＋	＋	＋	＋	＋	＋	＋
	Capsule (Klebsiella)	uge	＋	＋	＋	－	－	－	－	－	＋	－	－	－	－	－	－	－	－	＋	－	＋	－
Chemotaxis and motility	Flagella	cheA	＋	＋	＋	＋	＋	＋	＋	＋	＋	＋	＋	＋	＋	＋	＋	＋	＋	＋	＋	＋	＋
		cheB	＋	＋	＋	＋	＋	＋	＋	＋	＋	＋	＋	＋	＋	＋	＋	＋	＋	＋	＋	＋	＋
		cheR	＋	＋	＋	＋	＋	＋	＋	＋	＋	＋	＋	＋	＋	＋	＋	＋	＋	＋	＋	＋	＋
		cheV	＋	＋	＋	＋	＋	＋	＋	＋	＋	＋	＋	＋	＋	＋	＋	＋	＋	＋	＋	＋	＋
		cheW	＋	＋	＋	＋	＋	＋	＋	＋	＋	＋	＋	＋	＋	＋	＋	＋	＋	＋	＋	＋	＋
		cheY	＋	＋	＋	＋	＋	＋	＋	＋	＋	＋	＋	＋	＋	＋	＋	＋	＋	＋	＋	＋	＋
		cheZ	＋	＋	＋	＋	＋	＋	＋	＋	＋	＋	＋	＋	＋	＋	＋	＋	＋	＋	＋	＋	＋
		filM	＋	＋	＋	＋	＋	＋	＋	＋	＋	＋	＋	＋	＋	＋	＋	＋	＋	＋	＋	＋	＋
		flaA	＋	＋	＋	＋	＋	＋	＋	＋	＋	＋	＋	＋	＋	＋	＋	＋	＋	＋	＋	＋	＋
		flaB	＋	＋	＋	＋	＋	＋	＋	＋	＋	＋	＋	＋	＋	＋	＋	＋	＋	＋	＋	＋	＋
		flaD	＋	＋	＋	＋	＋	＋	＋	＋	＋	＋	＋	＋	＋	＋	＋	＋	＋	＋	＋	＋	＋
		flaE	＋	＋	＋	＋	＋	＋	＋	＋	＋	＋	＋	＋	＋	＋	＋	＋	＋	＋	＋	＋	＋
		flaG	＋	＋	＋	＋	＋	＋	＋	＋	＋	＋	＋	＋	＋	＋	＋	＋	＋	＋	＋	＋	＋
		flaI	＋	＋	＋	＋	＋	＋	＋	＋	＋	＋	＋	＋	＋	＋	＋	＋	＋	＋	＋	＋	＋
		flgA	＋	＋	＋	＋	＋	＋	＋	＋	＋	＋	＋	＋	＋	＋	＋	＋	＋	＋	＋	＋	＋
		flgB	＋	＋	＋	＋	＋	＋	＋	＋	＋	＋	＋	＋	＋	＋	＋	＋	＋	＋	＋	＋	＋
		flgC	＋	＋	＋	＋	＋	＋	＋	＋	＋	＋	＋	＋	＋	＋	＋	＋	＋	＋	＋	＋	＋
		flgD	＋	＋	＋	＋	＋	＋	＋	＋	＋	＋	＋	＋	＋	＋	＋	＋	＋	＋	＋	＋	＋
		flgE	＋	＋	＋	＋	＋	＋	＋	＋	＋	＋	＋	＋	＋	＋	＋	＋	＋	＋	＋	＋	＋
		flgF	＋	＋	＋	＋	＋	＋	＋	＋	＋	＋	＋	＋	＋	＋	＋	＋	＋	＋	＋	＋	＋
		flgG	＋	＋	＋	＋	＋	＋	＋	＋	＋	＋	＋	＋	＋	＋	＋	＋	＋	＋	＋	＋	＋
		flgH	＋	＋	＋	＋	＋	＋	＋	＋	＋	＋	＋	＋	＋	＋	＋	＋	＋	＋	＋	＋	＋
		flgI	＋	＋	＋	＋	＋	＋	＋	＋	＋	＋	＋	＋	＋	＋	＋	＋	＋	＋	＋	＋	＋
		flgJ	＋	＋	＋	＋	＋	＋	＋	＋	＋	＋	＋	＋	＋	＋	＋	＋	＋	＋	＋	＋	＋
		flgK	＋	＋	＋	＋	＋	＋	＋	＋	＋	＋	＋	＋	＋	＋	＋	＋	＋	＋	＋	＋	＋
		flgL	＋	＋	＋	＋	＋	＋	＋	＋	＋	＋	＋	＋	＋	＋	＋	＋	＋	＋	＋	＋	＋
		flgM	＋	＋	＋	＋	＋	＋	＋	＋	＋	＋	＋	＋	＋	＋	＋	＋	＋	＋	＋	＋	＋
		flgN	＋	＋	＋	＋	＋	＋	＋	＋	＋	＋	＋	＋	＋	＋	＋	＋	＋	＋	＋	＋	＋
		flhA	＋	＋	＋	＋	＋	＋	＋	＋	＋	＋	＋	＋	＋	＋	＋	＋	＋	＋	＋	＋	＋
		flhB	＋	＋	＋	＋	＋	＋	＋	＋	＋	＋	＋	＋	＋	＋	＋	＋	＋	＋	＋	＋	＋
		flhF	＋	＋	＋	＋	＋	＋	＋	＋	＋	＋	＋	＋	＋	＋	＋	＋	＋	＋	＋	＋	＋
		flhG	＋	＋	＋	＋	＋	＋	＋	＋	＋	＋	＋	＋	＋	＋	＋	＋	＋	＋	＋	＋	＋
		fliA	＋	＋	＋	＋	＋	＋	＋	＋	＋	＋	＋	＋	＋	＋	＋	＋	＋	＋	＋	＋	＋
		fliD	＋	＋	＋	＋	＋	＋	＋	＋	＋	＋	＋	＋	＋	＋	＋	＋	＋	＋	＋	＋	＋
		fliE	＋	＋	＋	＋	＋	＋	＋	＋	＋	＋	＋	＋	＋	＋	＋	＋	＋	＋	＋	＋	＋
		fliF	＋	＋	＋	＋	＋	＋	＋	＋	＋	＋	＋	＋	＋	＋	＋	＋	＋	＋	＋	＋	＋
		fliG	＋	＋	＋	＋	＋	＋	＋	＋	＋	＋	＋	＋	＋	＋	＋	＋	＋	＋	＋	＋	＋
		fliH	＋	＋	＋	＋	＋	＋	＋	＋	＋	＋	＋	＋	＋	＋	＋	＋	＋	＋	＋	＋	＋
		fliI	＋	＋	＋	＋	＋	＋	＋	＋	＋	＋	＋	＋	＋	＋	＋	＋	＋	＋	＋	＋	＋
		fliJ	＋	＋	＋	＋	＋	＋	＋	＋	＋	＋	＋	＋	＋	＋	＋	＋	＋	＋	＋	＋	＋
		fliK	＋	＋	＋	＋	＋	＋	＋	＋	＋	＋	＋	＋	＋	＋	＋	＋	＋	＋	＋	＋	＋
		fliL	＋	＋	＋	＋	＋	＋	＋	＋	＋	＋	＋	＋	＋	＋	＋	＋	＋	＋	＋	＋	＋
		fliN	＋	＋	＋	＋	＋	＋	＋	＋	＋	＋	＋	＋	＋	＋	＋	＋	＋	＋	＋	＋	＋
		fliO	＋	＋	＋	＋	＋	＋	＋	＋	＋	＋	＋	＋	＋	＋	＋	＋	＋	＋	＋	＋	＋
		fliP	＋	＋	＋	＋	＋	＋	＋	＋	＋	＋	＋	＋	＋	＋	＋	＋	＋	＋	＋	＋	＋
		fliQ	＋	＋	＋	＋	＋	＋	＋	＋	＋	＋	＋	＋	＋	＋	＋	＋	＋	＋	＋	＋	＋
		fliR	＋	＋	＋	＋	＋	＋	＋	＋	＋	＋	＋	＋	＋	＋	＋	＋	＋	＋	＋	＋	＋
		fliS	＋	＋	＋	＋	＋	＋	＋	＋	＋	＋	＋	＋	＋	＋	＋	＋	＋	＋	＋	＋	＋
		flrA	＋	＋	＋	＋	＋	＋	＋	＋	＋	＋	＋	＋	＋	＋	＋	＋	＋	＋	＋	＋	＋
		flrB	＋	＋	＋	＋	＋	＋	＋	＋	＋	＋	＋	＋	＋	＋	＋	＋	＋	＋	＋	＋	＋
		flrC	＋	＋	＋	＋	＋	＋	＋	＋	＋	＋	＋	＋	＋	＋	＋	＋	＋	＋	＋	＋	＋
		motA	＋	＋	＋	＋	＋	＋	＋	＋	＋	＋	＋	＋	＋	＋	＋	＋	＋	＋	＋	＋	＋
		motB	＋	＋	＋	＋	＋	＋	＋	＋	＋	＋	＋	＋	＋	＋	＋	＋	＋	＋	＋	＋	＋
		motX	＋	＋	＋	＋	＋	＋	＋	＋	＋	＋	＋	＋	＋	＋	＋	＋	＋	＋	＋	＋	＋
		motY	＋	＋	＋	＋	＋	＋	＋	＋	＋	＋	＋	＋	＋	＋	＋	＋	＋	＋	＋	＋	＋
Iron uptake	Enterobactin receptors	irgA	＋	＋	＋	＋	＋	＋	＋	＋	＋	＋	＋	＋	＋	＋	＋	＋	＋	＋	＋	＋	＋
		vctA	＋	＋	＋	＋	＋	＋	＋	＋	＋	＋	＋	＋	＋	＋	＋	＋	＋	＋	＋	＋	＋
	Heme receptors	hutA	＋	＋	＋	＋	＋	＋	＋	＋	＋	＋	＋	＋	＋	＋	＋	＋	＋	＋	＋	＋	＋
		hutR	＋	＋	＋	＋	＋	＋	＋	＋	＋	＋	＋	＋	＋	＋	＋	＋	＋	＋	＋	＋	＋
	Periplasmic binding protein-dependent ABC transport systems	vctC	＋	＋	＋	＋	＋	＋	＋	＋	＋	＋	＋	＋	＋	＋	＋	＋	＋	＋	＋	＋	＋
		vctD	＋	＋	＋	＋	＋	＋	＋	＋	＋	＋	＋	＋	＋	＋	＋	＋	＋	＋	＋	＋	＋
		vctG	＋	＋	＋	＋	＋	＋	＋	＋	＋	＋	＋	＋	＋	＋	＋	＋	＋	＋	＋	＋	＋
		vctP	＋	＋	＋	＋	＋	＋	＋	＋	＋	＋	＋	＋	＋	＋	＋	＋	＋	＋	＋	＋	＋
		viuC	－	－	＋	＋	－	－	－	＋	－	－	－	－	－	－	－	－	－	－	－	＋	＋
	Vibriobactin	vibA	－	－	＋	＋	－	－	－	＋	－	－	－	－	－	－	－	－	－	－	－	＋	＋
		vibB	－	－	＋	＋	－	－	－	＋	－	－	－	－	－	－	－	－	－	－	－	＋	＋
		vibC	－	－	＋	＋	－	－	－	＋	－	－	－	－	－	－	－	－	－	－	－	＋	＋
		vibE	－	－	＋	＋	－	－	－	＋	－	－	－	－	－	－	－	－	－	－	－	＋	＋
	Acinetobactin (Acinetobacter)	barB	－	－	＋	＋	＋	＋	－	＋	－	－	－	－	－	－	－	－	－	＋	＋	＋	＋
		bauB	－	－	＋	＋	＋	＋	－	＋	－	－	－	－	－	－	－	－	－	＋	＋	＋	＋
		bauC	－	－	＋	＋	＋	＋	－	＋	－	－	－	－	－	－	－	－	－	＋	＋	＋	＋
		bauD	－	－	＋	＋	＋	＋	－	＋	－	－	－	－	－	－	－	－	－	＋	＋	＋	＋
	Ent siderophore (Klebsiella)		－	－	＋	＋	－	－	－	＋	－	－	－	－	－	－	－	－	－	－	－	＋	＋
			－	－	＋	＋	－	－	－	＋	－	－	－	－	－	－	－	－	－	－	－	＋	＋
		fepG	－	－	＋	＋	－	－	－	＋	－	－	－	－	－	－	－	－	－	－	－	＋	＋
	Enterobactin transport (Shigella)	fepB	－	－	＋	＋	－	－	－	＋	－	－	－	－	－	－	－	－	－	－	－	＋	＋
Quorum sensing	Autoinducer-2	luxS	＋	＋	＋	＋	＋	＋	＋	＋	＋	＋	＋	＋	＋	＋	＋	＋	＋	＋	＋	＋	＋
	Cholerae autoinducer-1	cqsA	＋	＋	＋	＋	＋	＋	＋	＋	＋	＋	＋	＋	＋	＋	＋	＋	＋	＋	＋	＋	＋
Secretion system	EPS type II secretion system	epsC	＋	＋	＋	＋	＋	＋	＋	＋	＋	＋	＋	＋	＋	＋	＋	＋	＋	＋	＋	＋	＋
		epsE	＋	＋	＋	＋	＋	＋	＋	＋	＋	＋	＋	＋	＋	＋	＋	＋	＋	＋	＋	＋	＋
		epsF	＋	＋	＋	＋	＋	＋	＋	＋	＋	＋	＋	＋	＋	＋	＋	＋	＋	＋	＋	＋	＋
		epsG	＋	＋	＋	＋	＋	＋	＋	＋	＋	＋	＋	＋	＋	＋	＋	＋	＋	＋	＋	＋	＋
		epsH	＋	＋	＋	＋	＋	＋	＋	＋	＋	＋	＋	＋	＋	＋	＋	＋	＋	＋	＋	＋	＋
		epsI	＋	＋	＋	＋	＋	＋	＋	＋	＋	＋	＋	＋	＋	＋	＋	＋	＋	＋	＋	＋	＋
		epsJ	＋	＋	＋	＋	＋	＋	＋	＋	＋	＋	＋	＋	＋	＋	＋	＋	＋	＋	＋	＋	＋
		epsK	＋	＋	＋	＋	＋	＋	＋	＋	＋	＋	＋	＋	＋	＋	＋	＋	＋	＋	＋	＋	＋
		epsL	＋	＋	＋	＋	＋	＋	＋	＋	＋	＋	＋	＋	＋	＋	＋	＋	＋	＋	＋	＋	＋
		epsM	＋	＋	＋	＋	＋	＋	＋	＋	＋	＋	＋	＋	＋	＋	＋	＋	＋	＋	＋	＋	＋
		epsN	＋	＋	＋	＋	＋	＋	＋	＋	＋	＋	＋	＋	＋	＋	＋	＋	＋	＋	＋	＋	＋
		gspD	＋	＋	＋	＋	＋	＋	＋	＋	＋	＋	＋	＋	＋	＋	＋	＋	＋	＋	＋	＋	＋
	T3SS1 secreted effectors	vopQ	＋	＋	＋	＋	＋	＋	＋	＋	＋	＋	＋	＋	＋	＋	＋	＋	＋	＋	＋	＋	＋
		vopR	＋	＋	＋	＋	＋	＋	＋	＋	＋	＋	＋	＋	＋	＋	＋	＋	＋	－	＋	＋	＋
		vopS	＋	＋	＋	＋	＋	＋	＋	＋	＋	＋	＋	＋	＋	＋	＋	＋	＋	＋	＋	＋	＋
	T3SS1	sycN	＋	＋	＋	＋	＋	＋	＋	＋	＋	＋	＋	＋	＋	＋	＋	＋	＋	＋	＋	＋	＋
		tyeA	＋	＋	＋	＋	＋	＋	＋	＋	＋	＋	＋	＋	＋	＋	＋	＋	＋	＋	＋	＋	＋
		vcrD	＋	＋	＋	＋	＋	＋	＋	＋	＋	＋	＋	＋	＋	＋	＋	＋	＋	＋	＋	＋	＋
		vcrG	＋	＋	＋	＋	＋	＋	＋	＋	＋	＋	＋	＋	＋	＋	＋	＋	＋	＋	＋	＋	＋
		vcrH	＋	＋	＋	＋	＋	＋	＋	＋	＋	＋	＋	＋	＋	＋	＋	＋	＋	＋	＋	＋	＋
		vcrR	＋	＋	＋	＋	＋	＋	＋	＋	＋	＋	＋	＋	＋	＋	＋	＋	＋	＋	＋	＋	＋
		vcrV	＋	＋	＋	＋	＋	＋	＋	＋	＋	＋	＋	＋	＋	＋	＋	＋	＋	＋	＋	＋	＋
		virF	＋	＋	＋	＋	＋	＋	＋	＋	＋	＋	＋	＋	＋	＋	＋	＋	＋	＋	＋	＋	＋
		virG	＋	＋	＋	＋	＋	＋	＋	＋	＋	＋	＋	＋	＋	＋	＋	＋	＋	＋	＋	＋	＋
		vopB	＋	＋	＋	＋	＋	＋	＋	＋	＋	＋	＋	＋	＋	＋	＋	＋	＋	＋	＋	＋	＋
		vopD	＋	＋	＋	＋	＋	＋	＋	＋	＋	＋	＋	＋	＋	＋	＋	＋	＋	＋	＋	＋	＋
		vopN	＋	＋	＋	＋	＋	＋	＋	＋	＋	＋	＋	＋	＋	＋	＋	＋	＋	＋	＋	＋	＋
		vscA	＋	＋	＋	＋	＋	＋	＋	＋	＋	＋	＋	＋	＋	＋	＋	＋	＋	＋	＋	＋	＋
		vscB	＋	＋	＋	＋	＋	＋	＋	＋	＋	＋	＋	＋	＋	＋	＋	＋	＋	＋	＋	＋	＋
		vscC	＋	＋	＋	＋	＋	＋	＋	＋	＋	＋	＋	＋	＋	＋	＋	＋	＋	＋	＋	＋	＋
		vscD	＋	＋	＋	＋	＋	＋	＋	＋	＋	＋	＋	＋	＋	＋	＋	＋	＋	＋	＋	＋	＋
		vscF	＋	＋	＋	＋	＋	＋	＋	＋	＋	＋	＋	＋	＋	＋	＋	＋	＋	＋	＋	＋	＋
		vscG	＋	＋	＋	＋	＋	＋	＋	＋	＋	＋	＋	＋	＋	＋	＋	＋	＋	＋	＋	＋	＋
		vscH	＋	＋	＋	＋	＋	＋	＋	＋	＋	＋	＋	＋	＋	＋	＋	＋	＋	＋	＋	＋	＋
		vscI	＋	＋	＋	＋	＋	＋	＋	＋	＋	＋	＋	＋	＋	＋	＋	＋	＋	＋	＋	＋	＋
		vscJ	＋	＋	＋	＋	＋	＋	＋	＋	＋	＋	＋	＋	＋	＋	＋	＋	＋	＋	＋	＋	＋
		vscK	＋	＋	＋	＋	＋	＋	＋	＋	＋	＋	＋	＋	＋	＋	＋	＋	＋	＋	＋	＋	＋
		vscL	＋	＋	＋	＋	＋	＋	＋	＋	＋	＋	＋	＋	＋	＋	＋	＋	＋	＋	＋	＋	＋
		vscN	＋	＋	＋	＋	＋	＋	＋	＋	＋	＋	＋	＋	＋	＋	＋	＋	＋	＋	＋	＋	＋
		vscO	＋	＋	＋	＋	＋	＋	＋	＋	＋	＋	＋	＋	＋	＋	＋	＋	＋	＋	＋	＋	＋
		vscP	＋	＋	＋	＋	－	－	＋	＋	＋	－	－	＋	－	－	－	－	＋	－	＋	＋	＋
		vscQ	＋	＋	＋	＋	＋	＋	＋	＋	＋	＋	＋	＋	＋	＋	＋	＋	＋	＋	＋	＋	＋
		vscR	＋	＋	＋	＋	＋	＋	＋	＋	＋	＋	＋	＋	＋	＋	＋	＋	＋	＋	＋	＋	＋
		vscS	＋	＋	＋	＋	＋	＋	＋	＋	＋	＋	＋	＋	＋	＋	＋	＋	＋	＋	＋	＋	＋
		vscT	＋	＋	＋	＋	＋	＋	＋	＋	＋	＋	＋	＋	＋	＋	＋	＋	＋	＋	＋	＋	＋
		vscU	＋	＋	＋	＋	＋	＋	＋	＋	＋	＋	＋	＋	＋	＋	＋	＋	＋	＋	＋	＋	＋
		vscX	＋	＋	＋	＋	＋	＋	＋	＋	＋	＋	＋	＋	＋	＋	＋	＋	＋	＋	＋	＋	＋
		vscY	＋	＋	＋	＋	＋	＋	＋	＋	＋	＋	＋	＋	＋	＋	＋	＋	＋	＋	＋	＋	＋
		vxsC	＋	＋	＋	＋	＋	＋	＋	＋	＋	＋	＋	＋	＋	＋	＋	＋	＋	＋	＋	＋	＋
	VAS effector proteins	hcp-2	－	－	－	－	－	－	－	－	＋	－	－	－	－	－	－	－	－	－	－	－	－
		vgrG-2	－	－	－	－	－	－	－	－	＋	－	－	－	－	－	－	－	－	－	－	－	－
	VAS type VI secretion system	vasA	－	－	－	－	－	－	－	－	＋	－	－	－	－	－	－	－	－	－	－	－	－
		vasB	－	－	－	－	－	－	－	－	＋	－	－	－	－	－	－	－	－	－	－	－	－
		vasC	－	－	－	－	－	－	－	－	＋	－	－	－	－	－	－	－	－	－	－	－	－
		vasD	－	－	－	－	－	－	－	－	＋	－	－	－	－	－	－	－	－	－	－	－	－
		vasE	－	－	－	－	－	－	－	－	＋	－	－	－	－	－	－	－	－	－	－	－	－
		vasF	－	－	－	－	－	－	－	－	＋	－	－	－	－	－	－	－	－	－	－	－	－
		vasG	－	－	－	－	－	－	－	－	＋	－	－	－	－	－	－	－	－	－	－	－	－
		vasH	－	－	－	－	－	－	－	－	＋	－	－	－	－	－	－	－	－	－	－	－	－
		vasJ	－	－	－	－	－	－	－	－	＋	－	－	－	－	－	－	－	－	－	－	－	－
		vasK	－	－	－	－	－	－	－	－	＋	－	－	－	－	－	－	－	－	－	－	－	－
	AAI/SCI-II T6SS (Escherichia)	aaiI	－	－	－	－	－	－	＋	－	－	－	－	－	－	－	－	－	－	－	＋	＋	－
	P. syringae TTSS effectors (Pseudomonas)	hopAN1	－	－	－	－	－	－	－	－	－	＋	＋	＋	＋	＋	＋	＋	＋	－	－	－	－
	T4SS effectors (Coxiella)		＋	＋	＋	＋	＋	＋	＋	＋	＋	＋	＋	＋	＋	＋	＋	＋	＋	＋	＋	＋	＋
Toxin	Thermolabile hemolysin	tlh	＋	＋	＋	＋	＋	＋	＋	＋	＋	＋	＋	＋	＋	＋	＋	＋	＋	＋	＋	＋	＋
	Phytotoxin coronatine (Pseudomonas)		＋	＋	＋	＋	＋	＋	＋	＋	＋	＋	＋	＋	＋	＋	＋	＋	＋	＋	＋	＋	＋
	Phytotoxin phaseolotoxin (Pseudomonas)	cysC1	－	＋	－	－	－	－	－	－	－	－	－		－	－	－	－	－	－	－	－	－
Biofilm formation	AdeFGH efflux pump/transport autoinducer (Acinetobacter)	adeG	＋	＋	＋	＋	＋	＋	＋	＋	＋	＋	＋	＋	＋	＋	＋	＋	＋	＋	＋	＋	＋
Immune evasion	Capsule (Acinetobacter)		＋	－	＋	＋	＋	＋	＋	＋	＋	＋	＋	＋	＋	＋	＋	＋	＋	＋	－	－	＋
	LOS (Campylobacter)		－	－	－	＋	－	＋	－	－	＋	＋	＋	＋	＋	＋	＋	＋	＋	－	－	－	－
Serum resistance and immune evastion	LPS (Francisella)	wbtI	－	－	－	－	－	－	－	－	－	－	－	－	－	－	－	－	－	－	＋	＋	－
Endotoxin	LOS (Haemophilus)	opsX/rfaC	－	－	－	－	－	－	－	－	－	－	－	－	－	－	－	－	－	－	＋	－	－
Others	O-antigen (Yersinia)		－	－	－	－	－	－	－	－	－	－	－	－	－	－	－	－	－	＋	－	＋	－
		cpsB	－	－	－	－	－	－	－	－	－	－	－	－	－	－	－	－	－	＋	－	－	－
		wcaG	－	－	－	－	－	－	－	－	－	－	－	－	－	－	－	－	－	＋	－	＋	－
	Virulence-associated proteins (Bartonella)	vapA5	－	－	－	－	－	－	－	－	－	－	－	－	－	－	－	－	－	＋	－	－	－
			+ and －: indicate presence and absence of the genes, respectively.
