# Supplementary material for: Comparative Genomic Analysis of Seven Vibrio alginolyticus Strains Isolated From Shrimp Larviculture Water With Emphasis on Chitin Utilization
Source: Front Microbiol. 2022 Jul 26;13:925747. doi: 10.3389/fmicb.2022.925747 (PMC9364117; doi:10.3389/fmicb.2022.925747)
Supplement: Supplementary file 4 [file Table_4.xlsx]

## Sheet: Supplementary Table 6 
	Supplementary Table 6. The common 146 virulence genes shared by the seven V. alginolyticus strains in this study
	VFclass		Virulence factors	Related genes	FJV2	HNV2	ZZV2	XWV9	ZLV3	HYV1	SXV3
	Adherence		Mannose-sensitive hemagglutinin (MSHA type IV pilus)	mshA	1	1	1	1	1	1	1
				mshC	1	1	1	1	1	1	1
				mshD	1	1	1	1	1	1	1
				mshE	1	1	1	1	1	1	1
				mshF	1	1	1	1	1	1	1
				mshG	1	1	1	1	1	1	1
				mshH	1	1	1	1	1	1	1
				mshI	1	1	1	1	1	1	1
				mshJ	1	1	1	1	1	1	1
				mshK	1	1	1	1	1	1	1
				mshL	1	1	1	1	1	1	1
				mshM	1	1	1	1	1	1	1
				mshN	1	1	1	1	1	1	1
			Type IV pilus	pilB	1	1	1	1	1	1	1
				pilC	1	1	1	1	1	1	1
				pilD	1	1	1	1	1	1	1
	Antiphagocytosis		Capsular polysaccharide	cpsA	1	1	1	1	1	1	1
				cpsB	1	1	1	1	1	1	1
				cpsC	1	1	1	1	1	1	1
				cpsD	1	1	1	1	1	1	1
				cpsE	1	1	1	1	1	1	1
				cpsF	1	1	1	1	1	1	1
				cpsG	1	1	1	1	1	1	1
				cpsH	1	1	1	1	1	1	1
				cpsI	1	1	1	1	1	1	1
				cpsJ	1	1	1	1	1	1	1
				wbfV/wcvB	1	1	1	1	1	1	1
				wza	1	1	1	1	1	1	1
				wzc	1	1	1	1	1	1	1
	Chemotaxis and motility		Flagella	cheA	1	1	1	1	1	1	1
				cheB	1	1	1	1	1	1	1
				cheR	1	1	1	1	1	1	1
				cheV	1	1	1	1	1	1	1
				cheW	1	1	1	1	1	1	1
				cheY	1	1	1	1	1	1	1
				cheZ	1	1	1	1	1	1	1
				filM	1	1	1	1	1	1	1
				flaA	1	1	1	1	1	1	1
				flaB	1	1	1	1	1	1	1
				flaD	1	1	1	1	1	1	1
				flaE	1	1	1	1	1	1	1
				flaG	1	1	1	1	1	1	1
				flaI	1	1	1	1	1	1	1
				flgA	1	1	1	1	1	1	1
				flgB	1	1	1	1	1	1	1
				flgC	1	1	1	1	1	1	1
				flgD	1	1	1	1	1	1	1
				flgE	1	1	1	1	1	1	1
				flgF	1	1	1	1	1	1	1
				flgG	1	1	1	1	1	1	1
				flgH	1	1	1	1	1	1	1
				flgI	1	1	1	1	1	1	1
				flgJ	1	1	1	1	1	1	1
				flgK	1	1	1	1	1	1	1
				flgL	1	1	1	1	1	1	1
				flgM	1	1	1	1	1	1	1
				flgN	1	1	1	1	1	1	1
				flhA	1	1	1	1	1	1	1
				flhB	1	1	1	1	1	1	1
				flhF	1	1	1	1	1	1	1
				flhG	1	1	1	1	1	1	1
				fliA	1	1	1	1	1	1	1
				fliD	1	1	1	1	1	1	1
				fliE	1	1	1	1	1	1	1
				fliF	1	1	1	1	1	1	1
				fliG	1	1	1	1	1	1	1
				fliH	1	1	1	1	1	1	1
				fliI	1	1	1	1	1	1	1
				fliJ	1	1	1	1	1	1	1
				fliK	1	1	1	1	1	1	1
				fliL	1	1	1	1	1	1	1
				fliN	1	1	1	1	1	1	1
				fliO	1	1	1	1	1	1	1
				fliP	1	1	1	1	1	1	1
				fliQ	1	1	1	1	1	1	1
				fliR	1	1	1	1	1	1	1
				fliS	1	1	1	1	1	1	1
				flrA	1	1	1	1	1	1	1
				flrB	1	1	1	1	1	1	1
				flrC	1	1	1	1	1	1	1
				motA	1	1	1	1	1	1	1
				motB	1	1	1	1	1	1	1
				motX	1	1	1	1	1	1	1
				motY	1	1	1	1	1	1	1
	Iron uptake		Enterobactin receptors	irgA	1	1	1	1	1	1	1
				vctA	1	1	1	1	1	1	1
			Heme receptors	hutA	1	1	1	1	1	1	1
				hutR	1	1	1	1	1	1	1
			Periplasmic binding protein-dependent ABC transport systems	vctC	1	1	1	1	1	1	1
				vctD	1	1	1	1	1	1	1
				vctG	1	1	1	1	1	1	1
				vctP	1	1	1	1	1	1	1
	Quorum sensing		Autoinducer-2	luxS	1	1	1	1	1	1	1
			Cholerae autoinducer-1	cqsA	1	1	1	1	1	1	1
	Secretion system		EPS type II secretion system	epsC	1	1	1	1	1	1	1
				epsE	1	1	1	1	1	1	1
				epsF	1	1	1	1	1	1	1
				epsG	1	1	1	1	1	1	1
				epsH	1	1	1	1	1	1	1
				epsI	1	1	1	1	1	1	1
				epsJ	1	1	1	1	1	1	1
				epsK	1	1	1	1	1	1	1
				epsL	1	1	1	1	1	1	1
				epsM	1	1	1	1	1	1	1
				epsN	1	1	1	1	1	1	1
				gspD	1	1	1	1	1	1	1
			T3SS1 secreted effectors	vopQ	1	1	1	1	1	1	1
				vopR	1	1	1	1	1	1	1
				vopS	1	1	1	1	1	1	1
			T3SS1	sycN	1	1	1	1	1	1	1
				tyeA	1	1	1	1	1	1	1
				vcrD	1	1	1	1	1	1	1
				vcrG	1	1	1	1	1	1	1
				vcrH	1	1	1	1	1	1	1
				vcrR	1	1	1	1	1	1	1
				vcrV	1	1	1	1	1	1	1
				virF	1	1	1	1	1	1	1
				virG	1	1	1	1	1	1	1
				vopB	1	1	1	1	1	1	1
				vopD	1	1	1	1	1	1	1
				vopN	1	1	1	1	1	1	1
				vscA	1	1	1	1	1	1	1
				vscB	1	1	1	1	1	1	1
				vscC	1	1	1	1	1	1	1
				vscD	1	1	1	1	1	1	1
				vscF	1	1	1	1	1	1	1
				vscG	1	1	1	1	1	1	1
				vscH	1	1	1	1	1	1	1
				vscI	1	1	1	1	1	1	1
				vscJ	1	1	1	1	1	1	1
				vscK	1	1	1	1	1	1	1
				vscL	1	1	1	1	1	1	1
				vscN	1	1	1	1	1	1	1
				vscO	1	1	1	1	1	1	1
				vscQ	1	1	1	1	1	1	1
				vscR	1	1	1	1	1	1	1
				vscS	1	1	1	1	1	1	1
				vscT	1	1	1	1	1	1	1
				vscU	1	1	1	1	1	1	1
				vscX	1	1	1	1	1	1	1
				vscY	1	1	1	1	1	1	1
				vxsC	1	1	1	1	1	1	1
			T4SS effectors (Coxiella)		1	1	1	1	1	1	1
	Toxin		Thermolabile hemolysin	tlh	1	1	1	1	1	1	1
			Phytotoxin coronatine (Pseudomonas)		1	1	1	1	1	1	1
	Biofilm formation		AdeFGH efflux pump/transport autoinducer (Acinetobacter)	adeG	1	1	1	1	1	1	1
				Total number	146	146	146	146	146	146	146
				Note: "1" denotes the existence of this gene by prediction; "0" denotes the non-existence of this gene.
