# Supplementary material for: Comparative Genomic Analysis of Seven Vibrio alginolyticus Strains Isolated From Shrimp Larviculture Water With Emphasis on Chitin Utilization
Source: Front Microbiol. 2022 Jul 26;13:925747. doi: 10.3389/fmicb.2022.925747 (PMC9364117; doi:10.3389/fmicb.2022.925747)
Supplement: Supplementary file 5 [file Table_5.xlsx]

## Sheet: Supplementary Table 7
	Supplementary Table 7. Basic information of COG function, locus, size and genome position of the 14 genes related with chitin-degradation from the seven Vibrio alginolyticus strains
	Gene name	ID of COGs	Annotated functions		FJV2					HNV2					HYV1					SXV3					XWV9					ZLV3					ZZV2
					Gene locus	Start	End	Strand		Gene locus	Start	End	Strand		Gene locus	Start	End	Strand		Gene locus	Start	End	Strand		Gene locus	Start	End	Strand		Gene locus	Start	End	Strand		Gene locus	Start	End	Strand
	gene="cbpD"	COG3397S	Chitin-binding protein CbpD		FJV2_04662	1698038	1699216	+		HNV2_03265	250700	251878	-		HYV1_04461	1545442	1546620	-		SXV3_03603	467406	468584	+		XWV9_04046	1010476	1011654	-		ZLV3_04487	1630745	1631923	+		ZZV2_03520	404093	405271	-
	gene="chb"	COG3525G	N N'-diacetylchitobiase		FJV2_00726	769433	772084	+		HNV2_02256	2462483	2465134	-		HYV1_00716	758146	760797	+		SXV3_02373	2536532	2539183	-		XWV9_00732	777825	780476	+		ZLV3_02308	2499486	2502137	-		ZZV2_02362	2532107	2534758	-
	gene="chbG"	COG3394S	Chitooligosaccharide deacetylase ChbG		FJV2_02640	2839551	2840306	-		HNV2_00437	465729	466484	+		HYV1_02603	2845983	2846738	-		SXV3_00452	479993	480748	+		XWV9_02679	2856794	2857549	-		ZLV3_00461	490289	491044	+		ZZV2_00438	464947	465702	+
	gene="chbA"	COG1447G	PTS system N		FJV2_02642	2841660	2841974	-		HNV2_00435	464061	464375	+		HYV1_02605	2848092	2848406	-		SXV3_00450	478325	478639	+		XWV9_02681	2858903	2859217	-		ZLV3_00459	488621	488935	+		ZZV2_00436	463279	463593	+
	gene="chiD"	COG3469G	Chitinase D		FJV2_02315	2493942	2496488	+		HNV2_00733	779693	782239	-		HYV1_02292	2499555	2502101	+		SXV3_00747	794126	796672	-		XWV9_02381	2538666	2541212	+		ZLV3_00756	804648	807194	-		ZZV2_00735	779454	782000	-
	gene="deaA"	COG0726G	Chitin disaccharide deacetylase		FJV2_02645	2843998	2845281	+		HNV2_00432	460754	462037	-		HYV1_02608	2850431	2851714	+		SXV3_00447	475018	476301	-		XWV9_02684	2861242	2862525	+		ZLV3_00456	485313	486596	-		ZZV2_00433	460485	461255	-
	gene="endo I_1"	COG3979R	Chitodextrinase		FJV2_00582	630836	632539	+		HNV2_02410	2612505	2614187	-		HYV1_00573	620531	622213	+		SXV3_02517	2675117	2676820	-		XWV9_00588	640333	642015	+		ZLV3_02452	2637779	2639482	-		ZZV2_02508	2671624	2673327	-
	gene="chiP_1"	COG3203M	Chitoporin		FJV2_00730	776928	778049	+		HNV2_02252	2456518	2457639	-		HYV1_00720	765641	766762	+		SXV3_02369	2530567	2531688	-		XWV9_00736	785320	786441	+		ZLV3_02304	2493521	2494642	-		ZZV2_02358	2526142	2527263	-
	gene="chiA"	COG3325G	Chitinase A		FJV2_04640	1676289	1678862	-		HNV2_03288	271085	273631	+		HYV1_04484	1565826	1568372	+		SXV3_03581	445639	448185	-		XWV9_04069	1030879	1033425	+		ZLV3_04464	1608992	1611538	-		ZZV2_03543	424487	427033	+
	gene="endo I_2"	COG3325G	Chitodextrinase		FJV2_03717	654194	657355	+		HNV2_04205	1290041	1293202	-		HYV1_03772	764996	768157	-		SXV3_04274	1235288	1238449	+		XWV9_03363	222835	225996	-		ZLV3_03543	577158	580319	+		ZZV2_04498	1497863	1501024	-
	gene="chbP"	COG3459G	N N'-diacetylchitobiose phosphorylase		FJV2_02471	2675463	2677871	+		HNV2_00606	628216	630624	-		HYV1_02435	2681845	2684253	+		SXV3_00620	642521	644929	-		XWV9_02510	2692407	2694815	+		ZLV3_00629	653168	655576	-		ZZV2_00606	627772	630180	-
	gene="gbpA"	COG3397S	GlcNAc-binding protein A		FJV2_04445	1445392	1446855	+		HNV2_03483	503505	504968	-		HYV1_04671	1788881	1790344	-		SXV3_03386	212056	213519	+		XWV9_04261	1257550	1259013	-		ZLV3_04273	1383545	1385008	+		ZZV2_03742	656671	658134	-
	gene="nagE_1"	COG1263G	PTS systemN-acetylglucosamine-specific EIICBA component		FJV2_00817	875865	877358	+		HNV2_02180	2378723	2380216	-		HYV1_00792	843071	844564	+		SXV3_02297	2452771	2454264	-		XWV9_00808	862749	864242	+		ZLV3_02232	2415730	2417223	-		ZZV2_02295	2462991	2464484	-
	gene="nagE_2	COG1264G	PTS system N-acetylglucosamine-specific EIICBA component		FJV2_04472	1481025	1481333	+		HNV2_03454	467111	467419	-		HYV1_04644	1754399	1754707	-		SXV3_03413	247699	248007	+		XWV9_04234	1223099	1223407	-		ZLV3_04300	1419170	1419478	+		ZZV2_03714	621822	622130	-
